# Supplementary material for: A report of a new species and new record of Cadlina (Nudibranchia, Cadlinidae) from South Korea
Source: Zookeys. 2020 Nov 24;996:1–18. doi: 10.3897/zookeys.996.54602 (PMC7710686; doi:10.3897/zookeys.996.54602)
Supplement: XML Treatment for Cadlina koreana [file zookeys.996.54602-treatment1.xml]

<!DOCTYPE tp:taxon-treatment
  PUBLIC "-//TaxonX//DTD Taxonomic Treatment Publishing DTD v0 20100105//EN" "tax-treatment-NSO.dtd">
<tp:taxon-treatment xmlns:tp="http://www.plazi.org/taxpub"><tp:treatment-meta><kwd-group><label>Taxon classification</label><kwd><named-content xmlns:xlink="http://www.w3.org/1999/xlink" content-type="kingdom">Animalia</named-content></kwd><kwd><named-content xmlns:xlink="http://www.w3.org/1999/xlink" content-type="order">Nudibranchia</named-content></kwd><kwd><named-content xmlns:xlink="http://www.w3.org/1999/xlink" content-type="family">Cadlinidae</named-content></kwd></kwd-group><mixed-citation publication-type="journal"><person-group><name><surname>Do</surname><given-names>Thinh Dinh</given-names></name><name><surname>Jung</surname><given-names>Dae-Wui</given-names></name><name><surname>Kil</surname><given-names>Hyun-Jong</given-names></name><name><surname>Kim</surname><given-names>Chang-Bae</given-names></name></person-group><article-title>A report of a new species and new record of <italic><tp:taxon-name><tp:taxon-name-part taxon-name-part-type="genus" reg="Cadlina">Cadlina</tp:taxon-name-part></tp:taxon-name></italic> (<tp:taxon-name><tp:taxon-name-part taxon-name-part-type="order">Nudibranchia</tp:taxon-name-part></tp:taxon-name>, <tp:taxon-name><tp:taxon-name-part taxon-name-part-type="family">Cadlinidae</tp:taxon-name-part></tp:taxon-name>) from South Korea</article-title><source>Zookeys</source><day>24</day><month>11</month><year>2020</year><volume>996</volume><fpage>1</fpage><lpage>18</lpage><pub-id pub-id-type="doi">10.3897/zookeys.996.54602</pub-id></mixed-citation></tp:treatment-meta><tp:nomenclature><tp:taxon-name><object-id xmlns:xlink="http://www.w3.org/1999/xlink" content-type="arpha" xlink:type="simple">A5DEA3ED-F668-5D0B-8508-7C0E6D448F98</object-id>
              <tp:taxon-name-part taxon-name-part-type="genus" reg="Cadlina">Cadlina</tp:taxon-name-part>
              <tp:taxon-name-part taxon-name-part-type="species" reg="koreana">koreana</tp:taxon-name-part>
              <object-id xmlns:xlink="http://www.w3.org/1999/xlink" content-type="zoobank" xlink:type="simple">http://zoobank.org/BDAF5119-92FB-499A-BD02-63EB7077ABED</object-id>
            </tp:taxon-name><tp:taxon-status xmlns:xlink="http://www.w3.org/1999/xlink" xlink:type="simple">sp. nov.</tp:taxon-status><xref ref-type="fig" rid="F1">Figures 1</xref><xref ref-type="fig" rid="F4">, 4A</xref></tp:nomenclature><tp:treatment-sec sec-type="type material" id="SECID0EPIAE"><title>Type material.</title><p><bold><italic>Holotype</italic>.</bold> NIBRIV0000865970; South Korea, Gangwon-do, Goseong-gun, Jugwang-myeon, Munamjin-ri; <named-content xmlns:xlink="http://www.w3.org/1999/xlink" content-type="dwc:verbatimCoordinates" xlink:type="simple"><named-content content-type="geo-json" specific-use="{&#34;type&#34;:&#34;Point&#34;,&#34;coordinates&#34;:[128.566958,38.304097]}" id="NCID0E4IAE" xlink:type="simple">38°18'14.75"N, 128°34'1.05"E</named-content></named-content>; collected on 02 June 2013 (<abbrev xmlns:xlink="http://www.w3.org/1999/xlink" xlink:title="cytochrome c subunit 1" id="ABBRID0ECJAE" xlink:type="simple">COI</abbrev> GenBank number: <ext-link xmlns:xlink="http://www.w3.org/1999/xlink" ext-link-type="gen" xlink:href="MT420429" xlink:type="simple">MT420429</ext-link>). <bold><italic>Paratype</italic>.</bold> NIBRIV0000865971; South Korea, Gangwon-do, Goseong-gun, Jugwang-myeon, Munamjin-ri; <named-content xmlns:xlink="http://www.w3.org/1999/xlink" content-type="dwc:verbatimCoordinates" xlink:type="simple"><named-content content-type="geo-json" specific-use="{&#34;type&#34;:&#34;Point&#34;,&#34;coordinates&#34;:[128.566958,38.304097]}" id="NCID0ESJAE" xlink:type="simple">38°18'14.75"N, 128°34'1.05"E</named-content></named-content>; collected on 02 June 2013 (<abbrev xmlns:xlink="http://www.w3.org/1999/xlink" xlink:title="cytochrome c subunit 1" id="ABBRID0EXJAE" xlink:type="simple">COI</abbrev> GenBank number: <ext-link xmlns:xlink="http://www.w3.org/1999/xlink" ext-link-type="gen" xlink:href="MT420430" xlink:type="simple">MT420430</ext-link>).</p></tp:treatment-sec><tp:treatment-sec sec-type="material" id="SECID0EAKAE"><title>Other material.</title><p>Voucher: SMU00051; South Korea, Gangwon-do, Goseong-gun, Jugwang-myeon, Munamjin-ri; <named-content xmlns:xlink="http://www.w3.org/1999/xlink" content-type="dwc:verbatimCoordinates" xlink:type="simple"><named-content content-type="geo-json" specific-use="{&#34;type&#34;:&#34;Point&#34;,&#34;coordinates&#34;:[128.566958,38.304097]}" id="NCID0EJKAE" xlink:type="simple">38°18'14.75"N, 128°34'1.05"E</named-content></named-content>; collected on 02 June 2013 (<abbrev xmlns:xlink="http://www.w3.org/1999/xlink" xlink:title="cytochrome c subunit 1" id="ABBRID0EOKAE" xlink:type="simple">COI</abbrev> GenBank number: <ext-link xmlns:xlink="http://www.w3.org/1999/xlink" ext-link-type="gen" xlink:href="MT420431" xlink:type="simple">MT420431</ext-link>).</p></tp:treatment-sec><tp:treatment-sec sec-type="diagnosis" id="SECID0EXKAE"><title>Diagnosis.</title><p>Ground color translucent white (Fig. <xref ref-type="fig" rid="F1">1A</xref>). Rhinophores and gills opaque white to translucent yellow. Entire dorsum covered by small rounded tubercles with white coloration. Radula formula 57 × 23.1.23. Rachidian tooth rectangular with four main sharp cusps (Fig. <xref ref-type="fig" rid="F1">1B</xref>). Innermost lateral teeth massive, wide base; cusp strong, slightly curved; two inner denticles and three to four outer denticles (Fig. <xref ref-type="fig" rid="F1">1C</xref>). Outer lateral teeth hamate, well-defined denticles (Fig. <xref ref-type="fig" rid="F1">1D</xref>).</p><fig id="F1" position="float" orientation="portrait"><object-id xmlns:xlink="http://www.w3.org/1999/xlink" content-type="doi" xlink:type="simple">10.3897/zookeys.996.54602.figure1</object-id><object-id xmlns:xlink="http://www.w3.org/1999/xlink" content-type="arpha" xlink:type="simple">8B2A3D94-7AD2-5601-9456-2CB84CC37287</object-id><label>Figure 1.</label><caption><p><italic><tp:taxon-name><tp:taxon-name-part taxon-name-part-type="genus" reg="Cadlina">Cadlina</tp:taxon-name-part> <tp:taxon-name-part taxon-name-part-type="species" reg="koreana">koreana</tp:taxon-name-part></tp:taxon-name></italic><bold>A</bold> body; Radula <bold>B</bold> rachidian teeth <bold>C</bold> central and lateral region <bold>D</bold> outer lateral region. Scale bars: 2 mm (<bold>A</bold>); 10 μm (<bold>B</bold>); 50 μm (<bold>C</bold>); 20 μm (<bold>D</bold>).</p></caption><graphic xmlns:xlink="http://www.w3.org/1999/xlink" xlink:href="zookeys-996-001-g001.jpg" position="float" orientation="portrait" xlink:type="simple" id="oo_478658.jpg"><uri content-type="original_file" xlink:type="simple">https://binary.pensoft.net/fig/478658</uri></graphic></fig></tp:treatment-sec><tp:treatment-sec sec-type="description" id="SECID0EVMAE"><title>Description.</title><p>Body elongated ovate; body lengths 10.3 mm (holotype), 14 mm (paratype), and 9 mm (additional specimen). Ground color translucent white (Fig. <xref ref-type="fig" rid="F1">1A</xref>). Dorsum broad in front and posteriorly. Mantle broad and wider than foot; thin at the edge. Numerous white specks present at mantle edge, lacking a yellow marginal band. Dorsum covered with numerous small white tubercles. Rhinophores opaque white to translucent yellow; clavus lamellate; cylindrical stalk smooth. Rhinophoral sheath smooth. Gills opaque white to yellow, six multi-pinnate branchial leaves, retractable into gill cavity. Gill sheath bears small nodules. Oral veil forms triangular, lateral sides. Foot anteriorly rounded and thickened. Radula formula: 57 × 23.1.23. Rachidian tooth rectangular with four sharp denticles; two central denticles slightly longer than two lateral denticles (Fig. <xref ref-type="fig" rid="F1">1B</xref>). Innermost lateral tooth massive with one large, slightly curved cusp; two short, inner denticles; and three to four outer denticles. Second lateral tooth with one cusp, no inner denticle and four or five outer denticles. Middle lateral tooth hamate with one large cusp and up to seven denticles (Fig. <xref ref-type="fig" rid="F1">1C</xref>). Outer lateral teeth hamate, comb-shaped with 5–7 clearly visible denticles (Fig. <xref ref-type="fig" rid="F1">1D</xref>). Reproductive system triaulic (Fig. <xref ref-type="fig" rid="F4">4A</xref>). Ampulla moderate, convoluted, and connects with female gland and prostate. Prostate long and narrow. Seminal vesicle slightly more swollen than prostate. Vas deferens narrow, smooth, and distinct. Penis armed with spines. Vagina relatively narrow and connects with bursa copulatrix. Bursa copulatrix ovate and ca. 1.5 × larger than receptaculum seminis. Uterine duct short and narrow, bifurcates into female gland and receptaculum seminis.</p></tp:treatment-sec><tp:treatment-sec sec-type="remarks" id="SECID0EPNAE"><title>Remarks.</title><p>A comparison of <italic><tp:taxon-name><tp:taxon-name-part taxon-name-part-type="genus" reg="Cadlina">Cadlina</tp:taxon-name-part></tp:taxon-name></italic> species recorded in the northwestern Pacific region is presented in Table <xref ref-type="table" rid="T2">2</xref>. <italic><tp:taxon-name><tp:taxon-name-part taxon-name-part-type="genus" reg="Cadlina">Cadlina</tp:taxon-name-part> <tp:taxon-name-part taxon-name-part-type="species" reg="koreana">koreana</tp:taxon-name-part></tp:taxon-name></italic> sp. nov. is most similar externally to <italic><tp:taxon-name><tp:taxon-name-part taxon-name-part-type="genus" reg="Cadlina">C.</tp:taxon-name-part> <tp:taxon-name-part taxon-name-part-type="species" reg="paninae">paninae</tp:taxon-name-part></tp:taxon-name></italic>, differing in color variation of the rhinophores and gills as well as the structure of the radula. In <italic><tp:taxon-name><tp:taxon-name-part taxon-name-part-type="genus" reg="Cadlina">C.</tp:taxon-name-part> <tp:taxon-name-part taxon-name-part-type="species" reg="paninae">paninae</tp:taxon-name-part></tp:taxon-name></italic>, the color of the rhinophores and gills are opaque white while in <italic><tp:taxon-name><tp:taxon-name-part taxon-name-part-type="genus" reg="Cadlina">Cadlina</tp:taxon-name-part> <tp:taxon-name-part taxon-name-part-type="species" reg="koreana">koreana</tp:taxon-name-part></tp:taxon-name></italic>, color of the rhinophores can vary from opaque white to translucent yellow and that of the gills can vary from opaque white to yellow. <italic><tp:taxon-name><tp:taxon-name-part taxon-name-part-type="genus" reg="Cadlina">Cadlina</tp:taxon-name-part> <tp:taxon-name-part taxon-name-part-type="species" reg="koreana">koreana</tp:taxon-name-part></tp:taxon-name></italic> also has fewer rows and fewer denticles on both the rachidian tooth and its lateral tooth compared to those of <italic><tp:taxon-name><tp:taxon-name-part taxon-name-part-type="genus" reg="Cadlina">C.</tp:taxon-name-part> <tp:taxon-name-part taxon-name-part-type="species" reg="paninae">paninae</tp:taxon-name-part></tp:taxon-name></italic>. In addition, the rachidian tooth of <italic><tp:taxon-name><tp:taxon-name-part taxon-name-part-type="genus" reg="Cadlina">C.</tp:taxon-name-part> <tp:taxon-name-part taxon-name-part-type="species" reg="paninae">paninae</tp:taxon-name-part></tp:taxon-name></italic> is often bifurcated at the tips while the rachidian tooth of <italic><tp:taxon-name><tp:taxon-name-part taxon-name-part-type="genus" reg="Cadlina">Cadlina</tp:taxon-name-part> <tp:taxon-name-part taxon-name-part-type="species" reg="koreana">koreana</tp:taxon-name-part></tp:taxon-name></italic> is not bifurcated at the tips.</p><table-wrap id="T2" position="float" orientation="portrait"><label>Table 2.</label><caption><p>Morphological comparison among <italic><tp:taxon-name><tp:taxon-name-part taxon-name-part-type="genus" reg="Cadlina">Cadlina</tp:taxon-name-part></tp:taxon-name></italic> species in the northwestern Pacific region.</p></caption><table id="TID0ERPAG" rules="all"><tbody><tr><th rowspan="1" colspan="1">Species</th><th rowspan="1" colspan="1">Locality</th><th rowspan="1" colspan="1">Size</th><th rowspan="1" colspan="1">Morphology</th><th rowspan="1" colspan="1">Radular formula</th><th rowspan="1" colspan="1">Rachidian tooth</th><th rowspan="1" colspan="1">First lateral teeth</th><th rowspan="1" colspan="1">Mid-lateral teeth</th><th rowspan="1" colspan="1">Outer lateral teeth</th><th rowspan="1" colspan="1">Ampulla</th><th rowspan="1" colspan="1">Vas deferens</th><th rowspan="1" colspan="1">Vagina</th><th rowspan="1" colspan="1">Bursa copulatrix and receptaculum seminis</th><th rowspan="1" colspan="1">Source of information</th></tr><tr><td rowspan="1" colspan="1">
                      <italic><tp:taxon-name><tp:taxon-name-part taxon-name-part-type="genus" reg="Cadlina">Cadlina</tp:taxon-name-part> <tp:taxon-name-part taxon-name-part-type="species" reg="koreana">koreana</tp:taxon-name-part></tp:taxon-name></italic>
                    </td><td rowspan="1" colspan="1">Munamjin-ri, South Korea</td><td rowspan="1" colspan="1">9–14 mm</td><td rowspan="1" colspan="1">Translucent white; dorsum covered with small white tubercles; small white specs present on mantle edge. No yellow marginal band</td><td rowspan="1" colspan="1">57 × 23.1.23</td><td rowspan="1" colspan="1">Rectangular, hook-shaped, 2 longer central denticles, and 2 shorter lateral denticles</td><td rowspan="1" colspan="1">1 cusp, 2 short inner denticles, and 3–4 outer denticles.</td><td rowspan="1" colspan="1">Hamate, comb-shaped, up to 7 denticles</td><td rowspan="1" colspan="1">Hamate, comb-shaped, 5–7 denticles.</td><td rowspan="1" colspan="1">Moderate and convoluted</td><td rowspan="1" colspan="1">Long and narrow</td><td rowspan="1" colspan="1">Relatively long and narrow</td><td rowspan="1" colspan="1">Ovate and ca. 1.5 × larger than receptaculum seminis</td><td rowspan="1" colspan="1">This study</td></tr><tr><td rowspan="1" colspan="1">
                      <italic><tp:taxon-name><tp:taxon-name-part taxon-name-part-type="genus" reg="Cadlina">Cadlina</tp:taxon-name-part> <tp:taxon-name-part taxon-name-part-type="species" reg="umiushi">umiushi</tp:taxon-name-part></tp:taxon-name></italic>
                    </td><td rowspan="1" colspan="1">Munamjin-ri, South Korea</td><td rowspan="1" colspan="1">8–9 mm</td><td rowspan="1" colspan="1">White background; numerous small yellow tubercles; yellow marginal band</td><td rowspan="1" colspan="1">55 x 16.1.16</td><td rowspan="1" colspan="1">Trapezoid, hook-shaped, 2 central denticles, and 2 lateral denticles</td><td rowspan="1" colspan="1">1 cusp, 2 inner denticles, and 3 outer denticles</td><td rowspan="1" colspan="1">Hamate, rather comb-shaped, 6–8 distinct outer denticles.</td><td rowspan="1" colspan="1">Hamate to straight, up to 10 inconspicuous denticles</td><td rowspan="1" colspan="1">Long and convoluted</td><td rowspan="1" colspan="1">Relatively short</td><td rowspan="1" colspan="1">Relatively short and broad</td><td rowspan="1" colspan="1">Ovate and ca. 2 × larger than receptaculum seminis</td><td rowspan="1" colspan="1">This study</td></tr><tr><td rowspan="1" colspan="1">
                      <italic><tp:taxon-name><tp:taxon-name-part taxon-name-part-type="genus" reg="Cadlina">Cadlina</tp:taxon-name-part> <tp:taxon-name-part taxon-name-part-type="species" reg="japonica">japonica</tp:taxon-name-part></tp:taxon-name></italic>
                    </td><td rowspan="1" colspan="1">Munamjin-ri and Yeonji-ri, South Korea</td><td rowspan="1" colspan="1">48–55 mm</td><td rowspan="1" colspan="1">Yellowish with dark brown patches; small scattered yellow spots; yellow marginal band</td><td rowspan="1" colspan="1">88 x 71.1.71</td><td rowspan="1" colspan="1">Elongate, 2–4 lobe-like denticles</td><td rowspan="1" colspan="1">1 bigger cusp, 3–4 inner denticles, and 4–6 outer denticles</td><td rowspan="1" colspan="1">Hook-shaped, no inner denticle and 3–5 outer denticles</td><td rowspan="1" colspan="1">Hook-shaped, bearing up to 6 denticles</td><td rowspan="1" colspan="1">Moderate and convoluted</td><td rowspan="1" colspan="1">Long, narrow and distinct</td><td rowspan="1" colspan="1">Relatively short and narrow</td><td rowspan="1" colspan="1">Almost rectangular in shape, ca. 5 × larger than receptaculum seminis</td><td rowspan="1" colspan="1">This study</td></tr><tr><td rowspan="1" colspan="1">
                      <italic><tp:taxon-name><tp:taxon-name-part taxon-name-part-type="genus" reg="Cadlina">Cadlina</tp:taxon-name-part> <tp:taxon-name-part taxon-name-part-type="species" reg="kamchatica">kamchatica</tp:taxon-name-part></tp:taxon-name></italic>
                    </td><td rowspan="1" colspan="1">Kamchatka, Starichkov Island, Russia</td><td rowspan="1" colspan="1">37 mm</td><td rowspan="1" colspan="1">Creamy to dark yellow/light brown; small, low rounded yellow tubercles</td><td rowspan="1" colspan="1">82 × 35.1.35</td><td rowspan="1" colspan="1">Moderately high, trapezoid, 5–6 denticles, 2 middle usually larger than outer ones</td><td rowspan="1" colspan="1">1 cusp, 4–6 large inner denticles, 5–6 distinct outer denticles</td><td rowspan="1" colspan="1">Hamate, comb-shaped, up to 17 distinct outer denticles only</td><td rowspan="1" colspan="1">Hamate reduced, up to 19 sharp denticles</td><td rowspan="1" colspan="1">Long and convoluted</td><td rowspan="1" colspan="1">Relatively short</td><td rowspan="1" colspan="1">Long and narrow</td><td rowspan="1" colspan="1">Pear-shaped, 2 × larger than receptaculum seminis</td><td rowspan="1" colspan="1">
                      <xref ref-type="bibr" rid="B13">Korshunova et al. (2020)</xref>
                    </td></tr><tr><td rowspan="1" colspan="1">
                      <italic><tp:taxon-name><tp:taxon-name-part taxon-name-part-type="genus" reg="Cadlina">Cadlina</tp:taxon-name-part> <tp:taxon-name-part taxon-name-part-type="species" reg="paninae">paninae</tp:taxon-name-part></tp:taxon-name></italic>
                    </td><td rowspan="1" colspan="1">Matua Islands, Middle Kurile Islands, Russia</td><td rowspan="1" colspan="1">29 mm</td><td rowspan="1" colspan="1">Opaque whitish, sometimes with some yellowish shadow; low indistinct tubercles</td><td rowspan="1" colspan="1">90 × 38.1.38</td><td rowspan="1" colspan="1">Low rectangular, 3–5 distinct cusps, often bifurcated at tips</td><td rowspan="1" colspan="1">1 cusp, 2–3 inner denticles and 3–4 outer denticles</td><td rowspan="1" colspan="1">Elongate hook-shaped, up to 20 comb-shaped denticles</td><td rowspan="1" colspan="1">Hook-shaped, up to 20 comb-shaped denticles</td><td rowspan="1" colspan="1">Relatively short and slightly convoluted</td><td rowspan="1" colspan="1">Long and narrow</td><td rowspan="1" colspan="1">Long and narrow</td><td rowspan="1" colspan="1">Ovate, 1.5 × larger than receptaculum seminis</td><td rowspan="1" colspan="1">
                      <xref ref-type="bibr" rid="B13">Korshunova et al. (2020)</xref>
                    </td></tr></tbody></table></table-wrap><p>The external morphology of <italic><tp:taxon-name><tp:taxon-name-part taxon-name-part-type="genus" reg="Cadlina">Cadlina</tp:taxon-name-part> <tp:taxon-name-part taxon-name-part-type="species" reg="koreana">koreana</tp:taxon-name-part></tp:taxon-name></italic> is relatively similar to <italic><tp:taxon-name><tp:taxon-name-part taxon-name-part-type="genus" reg="Cadlina">C.</tp:taxon-name-part> <tp:taxon-name-part taxon-name-part-type="species" reg="umiushi">umiushi</tp:taxon-name-part></tp:taxon-name></italic>, which also has small-sized tubercles on the dorsum. However, clear differences between these two species can be observed by comparing their coloration. The color pattern of <italic><tp:taxon-name><tp:taxon-name-part taxon-name-part-type="genus" reg="Cadlina">Cadlina</tp:taxon-name-part> <tp:taxon-name-part taxon-name-part-type="species" reg="koreana">koreana</tp:taxon-name-part></tp:taxon-name></italic> is white without yellow tubercles or a yellow marginal band. In contrast, <italic><tp:taxon-name><tp:taxon-name-part taxon-name-part-type="genus" reg="Cadlina">C.</tp:taxon-name-part> <tp:taxon-name-part taxon-name-part-type="species" reg="umiushi">umiushi</tp:taxon-name-part></tp:taxon-name></italic> is semi-transparent white with yellow tubercles and a yellow marginal band. The rachidian tooth of <italic><tp:taxon-name><tp:taxon-name-part taxon-name-part-type="genus" reg="Cadlina">Cadlina</tp:taxon-name-part> <tp:taxon-name-part taxon-name-part-type="species" reg="koreana">koreana</tp:taxon-name-part></tp:taxon-name></italic> is rectangular while it is trapezoid in <italic><tp:taxon-name><tp:taxon-name-part taxon-name-part-type="genus" reg="Cadlina">C.</tp:taxon-name-part> <tp:taxon-name-part taxon-name-part-type="species" reg="umiushi">umiushi</tp:taxon-name-part></tp:taxon-name></italic>. The inner denticles of the first lateral tooth of <italic><tp:taxon-name><tp:taxon-name-part taxon-name-part-type="genus" reg="Cadlina">C.</tp:taxon-name-part> <tp:taxon-name-part taxon-name-part-type="species" reg="umiushi">umiushi</tp:taxon-name-part></tp:taxon-name></italic> are half the length of the tooth body, but in <italic><tp:taxon-name><tp:taxon-name-part taxon-name-part-type="genus" reg="Cadlina">Cadlina</tp:taxon-name-part> <tp:taxon-name-part taxon-name-part-type="species" reg="koreana">koreana</tp:taxon-name-part></tp:taxon-name></italic> it is less than half the length of the tooth body. Moreover, the outer lateral teeth of <italic><tp:taxon-name><tp:taxon-name-part taxon-name-part-type="genus" reg="Cadlina">Cadlina</tp:taxon-name-part> <tp:taxon-name-part taxon-name-part-type="species" reg="koreana">koreana</tp:taxon-name-part></tp:taxon-name></italic> are hamate with clearly visible denticles. In contrast, the outer lateral teeth of <italic><tp:taxon-name><tp:taxon-name-part taxon-name-part-type="genus" reg="Cadlina">C.</tp:taxon-name-part> <tp:taxon-name-part taxon-name-part-type="species" reg="umiushi">umiushi</tp:taxon-name-part></tp:taxon-name></italic> are almost straight with inconspicuous denticles.</p><p><italic><tp:taxon-name><tp:taxon-name-part taxon-name-part-type="genus" reg="Cadlina">Cadlina</tp:taxon-name-part> <tp:taxon-name-part taxon-name-part-type="species" reg="japonica">japonica</tp:taxon-name-part></tp:taxon-name></italic> is distinguished from <italic><tp:taxon-name><tp:taxon-name-part taxon-name-part-type="genus" reg="Cadlina">Cadlina</tp:taxon-name-part> <tp:taxon-name-part taxon-name-part-type="species" reg="koreana">koreana</tp:taxon-name-part></tp:taxon-name></italic> sp. nov. by brownish patches on the dorsum and an elongate rachidian tooth with lobe-like denticles. <italic><tp:taxon-name><tp:taxon-name-part taxon-name-part-type="genus" reg="Cadlina">Cadlina</tp:taxon-name-part> <tp:taxon-name-part taxon-name-part-type="species" reg="kamchatica">kamchatica</tp:taxon-name-part></tp:taxon-name></italic> clearly differs from <italic><tp:taxon-name><tp:taxon-name-part taxon-name-part-type="genus" reg="Cadlina">Cadlina</tp:taxon-name-part> <tp:taxon-name-part taxon-name-part-type="species" reg="koreana">koreana</tp:taxon-name-part></tp:taxon-name></italic> by its yellowish body color and the higher number of denticles on the rachidian tooth and lateral tooth. The common <italic><tp:taxon-name><tp:taxon-name-part taxon-name-part-type="genus" reg="Cadlina">Cadlina</tp:taxon-name-part></tp:taxon-name></italic> species in the northeastern Pacific, <italic><tp:taxon-name><tp:taxon-name-part taxon-name-part-type="genus" reg="Cadlina">C.</tp:taxon-name-part> <tp:taxon-name-part taxon-name-part-type="species" reg="luteomarginata">luteomarginata</tp:taxon-name-part></tp:taxon-name></italic> MacFarland, 1966, differs from <italic><tp:taxon-name><tp:taxon-name-part taxon-name-part-type="genus" reg="Cadlina">Cadlina</tp:taxon-name-part> <tp:taxon-name-part taxon-name-part-type="species" reg="koreana">koreana</tp:taxon-name-part></tp:taxon-name></italic> by yellow dots on the dorsum and a yellow rim to the mantle. The other species in this region, <italic><tp:taxon-name><tp:taxon-name-part taxon-name-part-type="genus" reg="Cadlina">C.</tp:taxon-name-part> <tp:taxon-name-part taxon-name-part-type="species" reg="flavomaculata">flavomaculata</tp:taxon-name-part></tp:taxon-name></italic> MacFarland, 1905, also has yellow dots on the dorsum that are not present in <italic><tp:taxon-name><tp:taxon-name-part taxon-name-part-type="genus" reg="Cadlina">Cadlina</tp:taxon-name-part> <tp:taxon-name-part taxon-name-part-type="species" reg="koreana">koreana</tp:taxon-name-part></tp:taxon-name></italic>. The color of <italic><tp:taxon-name><tp:taxon-name-part taxon-name-part-type="genus" reg="Cadlina">C.</tp:taxon-name-part> <tp:taxon-name-part taxon-name-part-type="species" reg="modesta">modesta</tp:taxon-name-part></tp:taxon-name></italic> MacFarland, 1966 is light yellowish to light brown while it is translucent white in <italic><tp:taxon-name><tp:taxon-name-part taxon-name-part-type="genus" reg="Cadlina">Cadlina</tp:taxon-name-part> <tp:taxon-name-part taxon-name-part-type="species" reg="koreana">koreana</tp:taxon-name-part></tp:taxon-name></italic>. Compared to <italic><tp:taxon-name><tp:taxon-name-part taxon-name-part-type="genus" reg="Cadlina">Cadlina</tp:taxon-name-part> <tp:taxon-name-part taxon-name-part-type="species" reg="koreana">koreana</tp:taxon-name-part></tp:taxon-name></italic>, three <italic><tp:taxon-name><tp:taxon-name-part taxon-name-part-type="genus" reg="Cadlina">Cadlina</tp:taxon-name-part></tp:taxon-name></italic> species recently described by <xref ref-type="bibr" rid="B13">Korshunova et al. (2020)</xref>, <italic><tp:taxon-name><tp:taxon-name-part taxon-name-part-type="genus" reg="Cadlina">C.</tp:taxon-name-part> <tp:taxon-name-part taxon-name-part-type="species" reg="klasmalmbergi">klasmalmbergi</tp:taxon-name-part></tp:taxon-name></italic>, <italic><tp:taxon-name><tp:taxon-name-part taxon-name-part-type="genus" reg="Cadlina">C.</tp:taxon-name-part> <tp:taxon-name-part taxon-name-part-type="species" reg="jannanicholsae">jannanicholsae</tp:taxon-name-part></tp:taxon-name></italic>, and <italic><tp:taxon-name><tp:taxon-name-part taxon-name-part-type="genus" reg="Cadlina">C.</tp:taxon-name-part> <tp:taxon-name-part taxon-name-part-type="species" reg="sylviaearleae">sylviaearleae</tp:taxon-name-part></tp:taxon-name></italic> have yellow mantle bands and yellow tubercles. In <italic><tp:taxon-name><tp:taxon-name-part taxon-name-part-type="genus" reg="Cadlina">Cadlina</tp:taxon-name-part> <tp:taxon-name-part taxon-name-part-type="species" reg="koreana">koreana</tp:taxon-name-part></tp:taxon-name></italic>, the yellow mantle band is absent and the color of the tubercles is white. The maximum intraspecific distances in <italic><tp:taxon-name><tp:taxon-name-part taxon-name-part-type="genus" reg="Cadlina">C.</tp:taxon-name-part> <tp:taxon-name-part taxon-name-part-type="species" reg="koreana">koreana</tp:taxon-name-part></tp:taxon-name></italic> are 0% for the <abbrev xmlns:xlink="http://www.w3.org/1999/xlink" xlink:title="cytochrome c subunit 1" id="ABBRID0EJFAG" xlink:type="simple">COI</abbrev> marker and 0.23% for the <abbrev xmlns:xlink="http://www.w3.org/1999/xlink" xlink:title="16S ribosomal RNA" id="ABBRID0ENFAG" xlink:type="simple">16S rRNA</abbrev> marker (Suppl. material <xref ref-type="supplementary-material" rid="S1">1</xref>: Table S3). The lowest <abbrev xmlns:xlink="http://www.w3.org/1999/xlink" xlink:title="cytochrome c subunit 1" id="ABBRID0EZFAG" xlink:type="simple">COI</abbrev> interspecific distance of 5.78% is found between <italic><tp:taxon-name><tp:taxon-name-part taxon-name-part-type="genus" reg="Cadlina">C.</tp:taxon-name-part> <tp:taxon-name-part taxon-name-part-type="species" reg="koreana">koreana</tp:taxon-name-part></tp:taxon-name></italic> and <italic><tp:taxon-name><tp:taxon-name-part taxon-name-part-type="genus" reg="Cadlina">C.</tp:taxon-name-part> <tp:taxon-name-part taxon-name-part-type="species" reg="umiushi">umiushi</tp:taxon-name-part></tp:taxon-name></italic>. The lowest <abbrev xmlns:xlink="http://www.w3.org/1999/xlink" xlink:title="16S ribosomal RNA" id="ABBRID0ETGAG" xlink:type="simple">16S rRNA</abbrev> interspecific distance of 4.56% is found between <italic><tp:taxon-name><tp:taxon-name-part taxon-name-part-type="genus" reg="Cadlina">C.</tp:taxon-name-part> <tp:taxon-name-part taxon-name-part-type="species" reg="koreana">koreana</tp:taxon-name-part></tp:taxon-name></italic> and <italic><tp:taxon-name><tp:taxon-name-part taxon-name-part-type="genus" reg="Cadlina">C.</tp:taxon-name-part> <tp:taxon-name-part taxon-name-part-type="species" reg="paninae">paninae</tp:taxon-name-part></tp:taxon-name></italic>.</p></tp:treatment-sec><tp:treatment-sec sec-type="etymology" id="SECID0ENHAG"><title>Etymology.</title><p>The species is named after the country of its type locality.</p></tp:treatment-sec><tp:treatment-sec sec-type="distribution" id="SECID0ESHAG"><title>Distribution.</title><p><italic><tp:taxon-name><tp:taxon-name-part taxon-name-part-type="genus" reg="Cadlina">Cadlina</tp:taxon-name-part> <tp:taxon-name-part taxon-name-part-type="species" reg="koreana">koreana</tp:taxon-name-part></tp:taxon-name></italic> sp. nov. is currently known only from Munamjin-ri, South Korea.</p></tp:treatment-sec><tp:treatment-sec><!--Section generated to contain objects referenced in tp:taxon-treatment.--><fig id="F4" position="float" orientation="portrait"><object-id xmlns:xlink="http://www.w3.org/1999/xlink" content-type="doi" xlink:type="simple">10.3897/zookeys.996.54602.figure4</object-id><object-id xmlns:xlink="http://www.w3.org/1999/xlink" content-type="arpha" xlink:type="simple">0892DF86-BF55-5C5C-8B81-D6BAD821877A</object-id><label>Figure 4.</label><caption><p>Reproductive systems of <italic><tp:taxon-name><tp:taxon-name-part taxon-name-part-type="genus" reg="Cadlina">Cadlina</tp:taxon-name-part></tp:taxon-name></italic> species <bold>A</bold><italic><tp:taxon-name><tp:taxon-name-part taxon-name-part-type="genus" reg="Cadlina">Cadlina</tp:taxon-name-part> <tp:taxon-name-part taxon-name-part-type="species" reg="koreana">koreana</tp:taxon-name-part></tp:taxon-name></italic> sp. nov. <bold>B</bold><italic><tp:taxon-name><tp:taxon-name-part taxon-name-part-type="genus" reg="Cadlina">Cadlina</tp:taxon-name-part> <tp:taxon-name-part taxon-name-part-type="species" reg="umiushi">umiushi</tp:taxon-name-part></tp:taxon-name></italic><bold>C</bold><italic><tp:taxon-name><tp:taxon-name-part taxon-name-part-type="genus" reg="Cadlina">Cadlina</tp:taxon-name-part> <tp:taxon-name-part taxon-name-part-type="species" reg="japonica">japonica</tp:taxon-name-part></tp:taxon-name></italic>. Abbreviations: a, ampulla; bc, bursa copulatrix; fgm, female gland mass; rs, receptaculum seminis; pr, prostate; sv, seminal vesicle; ud, uterine duct; v, vaginal duct; vd, vas deferens. Scale bars: 0.5 mm (<bold>A, B</bold>); 2 mm (<bold>C</bold>).</p></caption><graphic xmlns:xlink="http://www.w3.org/1999/xlink" xlink:href="zookeys-996-001-g004.jpg" position="float" orientation="portrait" xlink:type="simple" id="oo_478661.jpg"><uri content-type="original_file" xlink:type="simple">https://binary.pensoft.net/fig/478661</uri></graphic></fig><supplementary-material xmlns:xlink="http://www.w3.org/1999/xlink" id="S1" position="float" orientation="portrait" xlink:type="simple"><object-id content-type="doi" xlink:type="simple">10.3897/zookeys.996.54602.suppl1</object-id><object-id content-type="arpha" xlink:type="simple">9AB7E58B-B367-5149-8CBC-D30F0072FC34</object-id><label>Supplementary material 1</label><caption><p>Tables S1–S3</p></caption><statement content-type="dataType"><label>Data type</label><p>molecular data</p></statement><statement content-type="notes"><label>Explanation note</label><p><bold>Table S1.</bold> Collection information and Genbank accession numbers of samples. <bold>Table S2.</bold> Sequences obtained from GenBank used in the present study. <bold>Table S3.</bold> Intraspecific and interspecific distances (%) of <italic><tp:taxon-name><tp:taxon-name-part taxon-name-part-type="genus" reg="Cadlina">Cadlina</tp:taxon-name-part></tp:taxon-name></italic> species based on <abbrev xlink:title="cytochrome c subunit 1" id="ABBRID0EAFBI" xlink:type="simple">COI</abbrev> and <abbrev xlink:title="16S ribosomal RNA" id="ABBRID0EEFBI" xlink:type="simple">16S rRNA</abbrev> sequences. Species with multiple sequences available for each marker were targeted for analysis. <bold>Table S4.</bold><abbrev xlink:title="Automatic Barcode Gap Discovery" id="ABBRID0EPFBI" xlink:type="simple">ABGD</abbrev> analysis for <abbrev xlink:title="cytochrome c subunit 1" id="ABBRID0ETFBI" xlink:type="simple">COI</abbrev> sequences of <italic><tp:taxon-name><tp:taxon-name-part taxon-name-part-type="genus" reg="Cadlina">Cadlina</tp:taxon-name-part></tp:taxon-name></italic> species. <bold>Table S5.</bold><abbrev xlink:title="Automatic Barcode Gap Discovery" id="ABBRID0EFGBI" xlink:type="simple">ABGD</abbrev> analysis for <abbrev xlink:title="16S ribosomal RNA" id="ABBRID0EJGBI" xlink:type="simple">16S rRNA</abbrev> sequences of <italic><tp:taxon-name><tp:taxon-name-part taxon-name-part-type="genus" reg="Cadlina">Cadlina</tp:taxon-name-part></tp:taxon-name></italic> species.</p></statement><media xlink:href="zookeys-996-001-s001.docx" mimetype="application" mime-subtype="vnd.openxmlformats-officedocument.wordprocessingml.document" position="float" orientation="portrait" xlink:type="simple" id="oo_478663.docx"><uri content-type="original_file" xlink:type="simple">https://binary.pensoft.net/file/478663</uri></media><permissions><license xlink:type="simple"><license-p>This dataset is made available under the Open Database License (http://opendatacommons.org/licenses/odbl/1.0/). The Open Database License (ODbL) is a license agreement intended to allow users to freely share, modify, and use this Dataset while maintaining this same freedom for others, provided that the original source and author(s) are credited.</license-p></license></permissions><attrib specific-use="authors">Thinh Dinh Do, Dae-Wui Jung, Hyun-Jong Kil, Chang-Bae Kim</attrib></supplementary-material></tp:treatment-sec><ref-list><ref id="B13"><mixed-citation xmlns:xlink="http://www.w3.org/1999/xlink" xlink:type="simple"><person-group><name name-style="western"><surname>Korshunova</surname><given-names>TA</given-names></name><name name-style="western"><surname>Fletcher</surname><given-names>K</given-names></name><name name-style="western"><surname>Picton</surname><given-names>B</given-names></name><name name-style="western"><surname>Lundin</surname><given-names>K</given-names></name><name name-style="western"><surname>Kashio</surname><given-names>S</given-names></name><name name-style="western"><surname>Sanamyan</surname><given-names>N</given-names></name><name name-style="western"><surname>Sanamyan</surname><given-names>K</given-names></name><name name-style="western"><surname>Padula</surname><given-names>V</given-names></name><name name-style="western"><surname>Schrödl</surname><given-names>M</given-names></name><name name-style="western"><surname>Martynov</surname><given-names>A</given-names></name></person-group> (<year>2020</year>) <article-title>The Emperor’s <italic><tp:taxon-name><tp:taxon-name-part taxon-name-part-type="genus">Cadlina</tp:taxon-name-part></tp:taxon-name></italic>, hidden diversity and gill cavity evolution: new insights for the taxonomy and phylogeny of dorid nudibranchs (<tp:taxon-name><tp:taxon-name-part taxon-name-part-type="phylum">Mollusca</tp:taxon-name-part></tp:taxon-name>: <tp:taxon-name><tp:taxon-name-part taxon-name-part-type="class">Gastropoda</tp:taxon-name-part></tp:taxon-name>).</article-title><source>Zoological Journal of the Linnean Society</source><volume>20</volume>: <fpage>1</fpage>–<lpage>66</lpage>. <ext-link xlink:type="simple" ext-link-type="doi" xlink:href="10.1093/zoolinnean/zlz126">https://doi.org/10.1093/zoolinnean/zlz126</ext-link></mixed-citation></ref></ref-list></tp:taxon-treatment>
