# Supplementary material for: A report of a new species and new record of Cadlina (Nudibranchia, Cadlinidae) from South Korea
Source: Zookeys. 2020 Nov 24;996:1–18. doi: 10.3897/zookeys.996.54602 (PMC7710686; doi:10.3897/zookeys.996.54602)
Supplement: XML Treatment for Cadlina umiushi [file zookeys.996.54602-treatment2.xml]

<!DOCTYPE tp:taxon-treatment
  PUBLIC "-//TaxonX//DTD Taxonomic Treatment Publishing DTD v0 20100105//EN" "tax-treatment-NSO.dtd">
<tp:taxon-treatment xmlns:tp="http://www.plazi.org/taxpub"><tp:treatment-meta><kwd-group><label>Taxon classification</label><kwd><named-content xmlns:xlink="http://www.w3.org/1999/xlink" content-type="kingdom">Animalia</named-content></kwd><kwd><named-content xmlns:xlink="http://www.w3.org/1999/xlink" content-type="order">Nudibranchia</named-content></kwd><kwd><named-content xmlns:xlink="http://www.w3.org/1999/xlink" content-type="family">Cadlinidae</named-content></kwd></kwd-group><mixed-citation publication-type="journal"><person-group><name><surname>Do</surname><given-names>Thinh Dinh</given-names></name><name><surname>Jung</surname><given-names>Dae-Wui</given-names></name><name><surname>Kil</surname><given-names>Hyun-Jong</given-names></name><name><surname>Kim</surname><given-names>Chang-Bae</given-names></name></person-group><article-title>A report of a new species and new record of <italic><tp:taxon-name><tp:taxon-name-part taxon-name-part-type="genus" reg="Cadlina">Cadlina</tp:taxon-name-part></tp:taxon-name></italic> (<tp:taxon-name><tp:taxon-name-part taxon-name-part-type="order">Nudibranchia</tp:taxon-name-part></tp:taxon-name>, <tp:taxon-name><tp:taxon-name-part taxon-name-part-type="family">Cadlinidae</tp:taxon-name-part></tp:taxon-name>) from South Korea</article-title><source>Zookeys</source><day>24</day><month>11</month><year>2020</year><volume>996</volume><fpage>1</fpage><lpage>18</lpage><pub-id pub-id-type="doi">10.3897/zookeys.996.54602</pub-id></mixed-citation></tp:treatment-meta><tp:nomenclature><tp:taxon-name><object-id xmlns:xlink="http://www.w3.org/1999/xlink" content-type="arpha" xlink:type="simple">7639246B-3F13-5A01-BA57-3DCB6CE6DEEB</object-id>
              <tp:taxon-name-part taxon-name-part-type="genus" reg="Cadlina">Cadlina</tp:taxon-name-part>
              <tp:taxon-name-part taxon-name-part-type="species" reg="umiushi">umiushi</tp:taxon-name-part>
            </tp:taxon-name><tp:taxon-authority>Korshunova, Picton, Sanamyan &amp; Martynov, 2015</tp:taxon-authority><xref ref-type="fig" rid="F2">Figures 2</xref><xref ref-type="fig" rid="F4">, 4B</xref><tp:nomenclature-citation-list><tp:nomenclature-citation><tp:taxon-name>
                  <tp:taxon-name-part taxon-name-part-type="genus" reg="Cadlina">Cadlina</tp:taxon-name-part> <tp:taxon-name-part taxon-name-part-type="species" reg="umiushi">umiushi</tp:taxon-name-part></tp:taxon-name><comment>Korshunova, Picton, Sanamyan &amp; Martynov, 2015 in <xref ref-type="bibr" rid="B17">Martynov et al. 2015</xref>: 65, fig. 1; <xref ref-type="bibr" rid="B13">Korshunova et al. 2020</xref>: 15, 29, figs 7, 15B.</comment></tp:nomenclature-citation><tp:nomenclature-citation><tp:taxon-name>
                  <tp:taxon-name-part taxon-name-part-type="genus" reg="Cadlina">Cadlina</tp:taxon-name-part> <tp:taxon-name-part taxon-name-part-type="species" reg="olgae">olgae</tp:taxon-name-part></tp:taxon-name><comment>Chichvarkhin, 2016: 12–14, fig. 4.</comment></tp:nomenclature-citation></tp:nomenclature-citation-list></tp:nomenclature><tp:treatment-sec sec-type="material" id="SECID0ERKAG"><title>Material examined.</title><p>One individual, voucher NIBRIV0000865972; South Korea, Gangwon-do, Goseong-gun, Jugwang-myeon, Munamjin-ri; <named-content xmlns:xlink="http://www.w3.org/1999/xlink" content-type="dwc:verbatimCoordinates" xlink:type="simple"><named-content content-type="geo-json" specific-use="{&#34;type&#34;:&#34;Point&#34;,&#34;coordinates&#34;:[128.566958,38.304097]}" id="NCID0E1KAG" xlink:type="simple">38°18'14.75"N, 128°34'1.05"E</named-content></named-content>; collected on 02 June 2013 (<abbrev xmlns:xlink="http://www.w3.org/1999/xlink" xlink:title="cytochrome c subunit 1" id="ABBRID0E6KAG" xlink:type="simple">COI</abbrev> GenBank number: <ext-link xmlns:xlink="http://www.w3.org/1999/xlink" ext-link-type="gen" xlink:href="MT420435" xlink:type="simple">MT420435</ext-link>). One individual, voucher SMU00060; South Korea, Gangwon-do, Goseong-gun, Jugwang-myeon, Munamjin-ri; <named-content xmlns:xlink="http://www.w3.org/1999/xlink" content-type="dwc:verbatimCoordinates" xlink:type="simple"><named-content content-type="geo-json" specific-use="{&#34;type&#34;:&#34;Point&#34;,&#34;coordinates&#34;:[128.566958,38.304097]}" id="NCID0ELLAG" xlink:type="simple">38°18'14.75"N, 128°34'1.05"E</named-content></named-content>; collected on 02 June 2013 (<abbrev xmlns:xlink="http://www.w3.org/1999/xlink" xlink:title="cytochrome c subunit 1" id="ABBRID0EQLAG" xlink:type="simple">COI</abbrev> GenBank number: <ext-link xmlns:xlink="http://www.w3.org/1999/xlink" ext-link-type="gen" xlink:href="MT420436" xlink:type="simple">MT420436</ext-link>).</p></tp:treatment-sec><tp:treatment-sec sec-type="description" id="SECID0EZLAG"><title>Description.</title><p>Body ovate, 8 mm and 9 mm long. Living specimens with a translucent white dorsum (Fig. <xref ref-type="fig" rid="F2">2A</xref>). Small yellow glands are present on both sides of the dorsum margin. Thin yellow marginal band present. Dorsum broad, rounded anteriorly and posteriorly. Small yellow tubercles cover the entire dorsum. Rhinophores long and broad. Six multipinnate gills connected by a membrane into circle around anus. Gills retractable into gill cavity. Foot broad, anteriorly thickened. Radula formula: 55 × 16.1.16. Rachidian tooth moderately high, trapezoid, and bearing four denticles (Fig. <xref ref-type="fig" rid="F2">2B</xref>). Innermost lateral tooth massive with one cusp, two inner denticles, and three outer denticles. Second lateral tooth with one cusp, no inner denticles and three outer denticles. Mid-lateral tooth hamate, 6–8 distinct outer denticles (Fig. <xref ref-type="fig" rid="F2">2C</xref>). Outer lateral tooth almost straight, denticles small, inconspicuous (Fig. <xref ref-type="fig" rid="F2">2D</xref>). Reproductive system triaulic (Fig. <xref ref-type="fig" rid="F4">4B</xref>). Ampulla long, wide, convoluted. Prostate moderate in length and wide, transiting to vas deferens. Vas deferens relatively short. Penis armed with spines. Vagina relatively short and broad, connecting with oval bursa copulatrix. Bursa copulatrix ca. 2 × larger than receptaculum seminis. Uterine duct short and narrow, connecting from female gland mass to base of ovate receptaculum seminis.</p><fig id="F2" position="float" orientation="portrait"><object-id xmlns:xlink="http://www.w3.org/1999/xlink" content-type="doi" xlink:type="simple">10.3897/zookeys.996.54602.figure2</object-id><object-id xmlns:xlink="http://www.w3.org/1999/xlink" content-type="arpha" xlink:type="simple">317B0CD5-7A00-5A41-B358-E345128AFA35</object-id><label>Figure 2.</label><caption><p><italic><tp:taxon-name><tp:taxon-name-part taxon-name-part-type="genus" reg="Cadlina">Cadlina</tp:taxon-name-part> <tp:taxon-name-part taxon-name-part-type="species" reg="umiushi">umiushi</tp:taxon-name-part></tp:taxon-name></italic><bold>A</bold> body; Radula <bold>B</bold> rachidian teeth <bold>C</bold> central and lateral region <bold>D</bold> outer lateral region. Scale bars: 2 mm (<bold>A</bold>); 10 μm (<bold>B</bold>); 50 μm (<bold>C</bold>); 20 μm (<bold>D</bold>).</p></caption><graphic xmlns:xlink="http://www.w3.org/1999/xlink" xlink:href="zookeys-996-001-g002.jpg" position="float" orientation="portrait" xlink:type="simple" id="oo_478659.jpg"><uri content-type="original_file" xlink:type="simple">https://binary.pensoft.net/fig/478659</uri></graphic></fig></tp:treatment-sec><tp:treatment-sec sec-type="remarks" id="SECID0E2NAG"><title>Remarks.</title><p><italic><tp:taxon-name><tp:taxon-name-part taxon-name-part-type="genus" reg="Cadlina">Cadlina</tp:taxon-name-part> <tp:taxon-name-part taxon-name-part-type="species" reg="umiushi">umiushi</tp:taxon-name-part></tp:taxon-name></italic> was first described in <xref ref-type="bibr" rid="B17">Martynov et al. (2015)</xref> from the holotype specimen collected in Peter the Great Bay, Russia. <italic><tp:taxon-name><tp:taxon-name-part taxon-name-part-type="genus" reg="Cadlina">Cadlina</tp:taxon-name-part> <tp:taxon-name-part taxon-name-part-type="species" reg="olgae">olgae</tp:taxon-name-part></tp:taxon-name></italic> Chichvarkhin, 2016, described from specimens collected in south of Rudnaya Bay, Russia is considered a junior synonym of <italic><tp:taxon-name><tp:taxon-name-part taxon-name-part-type="genus" reg="Cadlina">C.</tp:taxon-name-part> <tp:taxon-name-part taxon-name-part-type="species" reg="umiushi">umiushi</tp:taxon-name-part></tp:taxon-name></italic> by <xref ref-type="bibr" rid="B13">Korshunova et al. (2020)</xref>. This study records the presence of <italic><tp:taxon-name><tp:taxon-name-part taxon-name-part-type="genus" reg="Cadlina">C.</tp:taxon-name-part> <tp:taxon-name-part taxon-name-part-type="species" reg="umiushi">umiushi</tp:taxon-name-part></tp:taxon-name></italic> in Korean waters for the first time. Even though there were slight differences in the number of denticles of the rachidian and the first lateral tooth, and in the ampulla compartments of specimens collected from South Korea compared to the specimens collected from Russia, other morphological characteristics are similar. It should be noted that this difference is also observed between specimens in Russia collected by <xref ref-type="bibr" rid="B5">Chichvarkhin (2016)</xref> and <xref ref-type="bibr" rid="B13">Korshunova et al. (2020)</xref>. The differences could be explained by the geographical distribution or maybe a different stage of development. The maximum intraspecific distances in <italic><tp:taxon-name><tp:taxon-name-part taxon-name-part-type="genus" reg="Cadlina">C.</tp:taxon-name-part> <tp:taxon-name-part taxon-name-part-type="species" reg="umiushi">umiushi</tp:taxon-name-part></tp:taxon-name></italic> are 1.56% for the <abbrev xmlns:xlink="http://www.w3.org/1999/xlink" xlink:title="cytochrome c subunit 1" id="ABBRID0EIQAG" xlink:type="simple">COI</abbrev> marker and 1.37% for the <abbrev xmlns:xlink="http://www.w3.org/1999/xlink" xlink:title="16S ribosomal RNA" id="ABBRID0EMQAG" xlink:type="simple">16S rRNA</abbrev> marker (Suppl. material <xref ref-type="supplementary-material" rid="S1">1</xref>: Table S3). The lowest <abbrev xmlns:xlink="http://www.w3.org/1999/xlink" xlink:title="cytochrome c subunit 1" id="ABBRID0EYQAG" xlink:type="simple">COI</abbrev> interspecific distance of 4.33% is found between <italic><tp:taxon-name><tp:taxon-name-part taxon-name-part-type="genus" reg="Cadlina">C.</tp:taxon-name-part> <tp:taxon-name-part taxon-name-part-type="species" reg="umiushi">umiushi</tp:taxon-name-part></tp:taxon-name></italic> and <italic><tp:taxon-name><tp:taxon-name-part taxon-name-part-type="genus" reg="Cadlina">C.</tp:taxon-name-part> <tp:taxon-name-part taxon-name-part-type="species" reg="laevis">laevis</tp:taxon-name-part></tp:taxon-name></italic> (Linnaeus, 1767). The lowest <abbrev xmlns:xlink="http://www.w3.org/1999/xlink" xlink:title="16S ribosomal RNA" id="ABBRID0ESRAG" xlink:type="simple">16S rRNA</abbrev> interspecific distance of 1.37% is found between <italic><tp:taxon-name><tp:taxon-name-part taxon-name-part-type="genus" reg="Cadlina">C.</tp:taxon-name-part> <tp:taxon-name-part taxon-name-part-type="species" reg="umiushi">umiushi</tp:taxon-name-part></tp:taxon-name></italic> and <italic><tp:taxon-name><tp:taxon-name-part taxon-name-part-type="genus" reg="Cadlina">C.</tp:taxon-name-part> <tp:taxon-name-part taxon-name-part-type="species" reg="kamchatica">kamchatica</tp:taxon-name-part></tp:taxon-name></italic>.</p></tp:treatment-sec><tp:treatment-sec sec-type="distribution" id="SECID0EMSAG"><title>Distribution.</title><p>Northern part of Sea of Japan (Russia) to Munamjin-ri (South Korea).</p></tp:treatment-sec><tp:treatment-sec><!--Section generated to contain objects referenced in tp:taxon-treatment.--><fig id="F4" position="float" orientation="portrait"><object-id xmlns:xlink="http://www.w3.org/1999/xlink" content-type="doi" xlink:type="simple">10.3897/zookeys.996.54602.figure4</object-id><object-id xmlns:xlink="http://www.w3.org/1999/xlink" content-type="arpha" xlink:type="simple">0892DF86-BF55-5C5C-8B81-D6BAD821877A</object-id><label>Figure 4.</label><caption><p>Reproductive systems of <italic><tp:taxon-name><tp:taxon-name-part taxon-name-part-type="genus" reg="Cadlina">Cadlina</tp:taxon-name-part></tp:taxon-name></italic> species <bold>A</bold><italic><tp:taxon-name><tp:taxon-name-part taxon-name-part-type="genus" reg="Cadlina">Cadlina</tp:taxon-name-part> <tp:taxon-name-part taxon-name-part-type="species" reg="koreana">koreana</tp:taxon-name-part></tp:taxon-name></italic> sp. nov. <bold>B</bold><italic><tp:taxon-name><tp:taxon-name-part taxon-name-part-type="genus" reg="Cadlina">Cadlina</tp:taxon-name-part> <tp:taxon-name-part taxon-name-part-type="species" reg="umiushi">umiushi</tp:taxon-name-part></tp:taxon-name></italic><bold>C</bold><italic><tp:taxon-name><tp:taxon-name-part taxon-name-part-type="genus" reg="Cadlina">Cadlina</tp:taxon-name-part> <tp:taxon-name-part taxon-name-part-type="species" reg="japonica">japonica</tp:taxon-name-part></tp:taxon-name></italic>. Abbreviations: a, ampulla; bc, bursa copulatrix; fgm, female gland mass; rs, receptaculum seminis; pr, prostate; sv, seminal vesicle; ud, uterine duct; v, vaginal duct; vd, vas deferens. Scale bars: 0.5 mm (<bold>A, B</bold>); 2 mm (<bold>C</bold>).</p></caption><graphic xmlns:xlink="http://www.w3.org/1999/xlink" xlink:href="zookeys-996-001-g004.jpg" position="float" orientation="portrait" xlink:type="simple" id="oo_478661.jpg"><uri content-type="original_file" xlink:type="simple">https://binary.pensoft.net/fig/478661</uri></graphic></fig><supplementary-material xmlns:xlink="http://www.w3.org/1999/xlink" id="S1" position="float" orientation="portrait" xlink:type="simple"><object-id content-type="doi" xlink:type="simple">10.3897/zookeys.996.54602.suppl1</object-id><object-id content-type="arpha" xlink:type="simple">9AB7E58B-B367-5149-8CBC-D30F0072FC34</object-id><label>Supplementary material 1</label><caption><p>Tables S1–S3</p></caption><statement content-type="dataType"><label>Data type</label><p>molecular data</p></statement><statement content-type="notes"><label>Explanation note</label><p><bold>Table S1.</bold> Collection information and Genbank accession numbers of samples. <bold>Table S2.</bold> Sequences obtained from GenBank used in the present study. <bold>Table S3.</bold> Intraspecific and interspecific distances (%) of <italic><tp:taxon-name><tp:taxon-name-part taxon-name-part-type="genus" reg="Cadlina">Cadlina</tp:taxon-name-part></tp:taxon-name></italic> species based on <abbrev xlink:title="cytochrome c subunit 1" id="ABBRID0EAFBI" xlink:type="simple">COI</abbrev> and <abbrev xlink:title="16S ribosomal RNA" id="ABBRID0EEFBI" xlink:type="simple">16S rRNA</abbrev> sequences. Species with multiple sequences available for each marker were targeted for analysis. <bold>Table S4.</bold><abbrev xlink:title="Automatic Barcode Gap Discovery" id="ABBRID0EPFBI" xlink:type="simple">ABGD</abbrev> analysis for <abbrev xlink:title="cytochrome c subunit 1" id="ABBRID0ETFBI" xlink:type="simple">COI</abbrev> sequences of <italic><tp:taxon-name><tp:taxon-name-part taxon-name-part-type="genus" reg="Cadlina">Cadlina</tp:taxon-name-part></tp:taxon-name></italic> species. <bold>Table S5.</bold><abbrev xlink:title="Automatic Barcode Gap Discovery" id="ABBRID0EFGBI" xlink:type="simple">ABGD</abbrev> analysis for <abbrev xlink:title="16S ribosomal RNA" id="ABBRID0EJGBI" xlink:type="simple">16S rRNA</abbrev> sequences of <italic><tp:taxon-name><tp:taxon-name-part taxon-name-part-type="genus" reg="Cadlina">Cadlina</tp:taxon-name-part></tp:taxon-name></italic> species.</p></statement><media xlink:href="zookeys-996-001-s001.docx" mimetype="application" mime-subtype="vnd.openxmlformats-officedocument.wordprocessingml.document" position="float" orientation="portrait" xlink:type="simple" id="oo_478663.docx"><uri content-type="original_file" xlink:type="simple">https://binary.pensoft.net/file/478663</uri></media><permissions><license xlink:type="simple"><license-p>This dataset is made available under the Open Database License (http://opendatacommons.org/licenses/odbl/1.0/). The Open Database License (ODbL) is a license agreement intended to allow users to freely share, modify, and use this Dataset while maintaining this same freedom for others, provided that the original source and author(s) are credited.</license-p></license></permissions><attrib specific-use="authors">Thinh Dinh Do, Dae-Wui Jung, Hyun-Jong Kil, Chang-Bae Kim</attrib></supplementary-material></tp:treatment-sec><ref-list><ref id="B17"><mixed-citation xmlns:xlink="http://www.w3.org/1999/xlink" xlink:type="simple"><person-group><name name-style="western"><surname>Martynov</surname><given-names>AV</given-names></name><name name-style="western"><surname>Sanamyan</surname><given-names>NP</given-names></name><name name-style="western"><surname>Korshunova</surname><given-names>TA</given-names></name></person-group> (<year>2015</year>) <article-title>Review of the opisthobranch mollusc fauna of Russian Far Eastern seas: <tp:taxon-name><tp:taxon-name-part taxon-name-part-type="order">Pleurobranchomorpha</tp:taxon-name-part></tp:taxon-name>, Doridida and <tp:taxon-name><tp:taxon-name-part taxon-name-part-type="order">Nudibranchia</tp:taxon-name-part></tp:taxon-name>.</article-title><source>Bulletin of Kamchatka State Technical University</source><volume>34</volume>: <fpage>62</fpage>–<lpage>87</lpage>. <ext-link xlink:type="simple" ext-link-type="doi" xlink:href="10.17217/2079-0333-2015-34-62-87">https://doi.org/10.17217/2079-0333-2015-34-62-87</ext-link></mixed-citation></ref><ref id="B13"><mixed-citation xmlns:xlink="http://www.w3.org/1999/xlink" xlink:type="simple"><person-group><name name-style="western"><surname>Korshunova</surname><given-names>TA</given-names></name><name name-style="western"><surname>Fletcher</surname><given-names>K</given-names></name><name name-style="western"><surname>Picton</surname><given-names>B</given-names></name><name name-style="western"><surname>Lundin</surname><given-names>K</given-names></name><name name-style="western"><surname>Kashio</surname><given-names>S</given-names></name><name name-style="western"><surname>Sanamyan</surname><given-names>N</given-names></name><name name-style="western"><surname>Sanamyan</surname><given-names>K</given-names></name><name name-style="western"><surname>Padula</surname><given-names>V</given-names></name><name name-style="western"><surname>Schrödl</surname><given-names>M</given-names></name><name name-style="western"><surname>Martynov</surname><given-names>A</given-names></name></person-group> (<year>2020</year>) <article-title>The Emperor’s <italic><tp:taxon-name><tp:taxon-name-part taxon-name-part-type="genus">Cadlina</tp:taxon-name-part></tp:taxon-name></italic>, hidden diversity and gill cavity evolution: new insights for the taxonomy and phylogeny of dorid nudibranchs (<tp:taxon-name><tp:taxon-name-part taxon-name-part-type="phylum">Mollusca</tp:taxon-name-part></tp:taxon-name>: <tp:taxon-name><tp:taxon-name-part taxon-name-part-type="class">Gastropoda</tp:taxon-name-part></tp:taxon-name>).</article-title><source>Zoological Journal of the Linnean Society</source><volume>20</volume>: <fpage>1</fpage>–<lpage>66</lpage>. <ext-link xlink:type="simple" ext-link-type="doi" xlink:href="10.1093/zoolinnean/zlz126">https://doi.org/10.1093/zoolinnean/zlz126</ext-link></mixed-citation></ref><ref id="B5"><mixed-citation xmlns:xlink="http://www.w3.org/1999/xlink" xlink:type="simple"><person-group><name name-style="western"><surname>Chichvarkhin</surname><given-names>A</given-names></name></person-group> (<year>2016</year>) Shallow water sea slugs (<tp:taxon-name><tp:taxon-name-part taxon-name-part-type="class">Gastropoda</tp:taxon-name-part></tp:taxon-name>: <tp:taxon-name><tp:taxon-name-part taxon-name-part-type="superorder">Heterobranchia</tp:taxon-name-part></tp:taxon-name>) from the northwestern coast of the Sea of Japan, north of Peter the Great Bay, Russia. PeerJ 4: e2774. <ext-link xlink:type="simple" ext-link-type="doi" xlink:href="10.7717/peerj.2774">https://doi.org/10.7717/peerj.2774</ext-link></mixed-citation></ref></ref-list></tp:taxon-treatment>
