# Supplementary material for: A report of a new species and new record of Cadlina (Nudibranchia, Cadlinidae) from South Korea
Source: Zookeys. 2020 Nov 24;996:1–18. doi: 10.3897/zookeys.996.54602 (PMC7710686; doi:10.3897/zookeys.996.54602)
Supplement: XML Treatment for Cadlina japonica [file zookeys.996.54602-treatment3.xml]

<!DOCTYPE tp:taxon-treatment
  PUBLIC "-//TaxonX//DTD Taxonomic Treatment Publishing DTD v0 20100105//EN" "tax-treatment-NSO.dtd">
<tp:taxon-treatment xmlns:tp="http://www.plazi.org/taxpub"><tp:treatment-meta><kwd-group><label>Taxon classification</label><kwd><named-content xmlns:xlink="http://www.w3.org/1999/xlink" content-type="kingdom">Animalia</named-content></kwd><kwd><named-content xmlns:xlink="http://www.w3.org/1999/xlink" content-type="order">Nudibranchia</named-content></kwd><kwd><named-content xmlns:xlink="http://www.w3.org/1999/xlink" content-type="family">Cadlinidae</named-content></kwd></kwd-group><mixed-citation publication-type="journal"><person-group><name><surname>Do</surname><given-names>Thinh Dinh</given-names></name><name><surname>Jung</surname><given-names>Dae-Wui</given-names></name><name><surname>Kil</surname><given-names>Hyun-Jong</given-names></name><name><surname>Kim</surname><given-names>Chang-Bae</given-names></name></person-group><article-title>A report of a new species and new record of <italic><tp:taxon-name><tp:taxon-name-part taxon-name-part-type="genus" reg="Cadlina">Cadlina</tp:taxon-name-part></tp:taxon-name></italic> (<tp:taxon-name><tp:taxon-name-part taxon-name-part-type="order">Nudibranchia</tp:taxon-name-part></tp:taxon-name>, <tp:taxon-name><tp:taxon-name-part taxon-name-part-type="family">Cadlinidae</tp:taxon-name-part></tp:taxon-name>) from South Korea</article-title><source>Zookeys</source><day>24</day><month>11</month><year>2020</year><volume>996</volume><fpage>1</fpage><lpage>18</lpage><pub-id pub-id-type="doi">10.3897/zookeys.996.54602</pub-id></mixed-citation></tp:treatment-meta><tp:nomenclature><tp:taxon-name><object-id xmlns:xlink="http://www.w3.org/1999/xlink" content-type="arpha" xlink:type="simple">EE96E4F0-FDF2-57EC-8F76-BD051F5EADE6</object-id>
              <tp:taxon-name-part taxon-name-part-type="genus" reg="Cadlina">Cadlina</tp:taxon-name-part>
              <tp:taxon-name-part taxon-name-part-type="species" reg="japonica">japonica</tp:taxon-name-part>
            </tp:taxon-name><tp:taxon-authority>Baba, 1937</tp:taxon-authority><xref ref-type="fig" rid="F3">Figures 3</xref><xref ref-type="fig" rid="F4">, 4C</xref><tp:nomenclature-citation-list><tp:nomenclature-citation><tp:taxon-name>
                  <tp:taxon-name-part taxon-name-part-type="genus" reg="Cadlina">Cadlina</tp:taxon-name-part> <tp:taxon-name-part taxon-name-part-type="species" reg="japonica">japonica</tp:taxon-name-part></tp:taxon-name><comment>Baba, 1937: 76–78, fig. 1; <xref ref-type="bibr" rid="B2">Baba 1949</xref>: 57, pl. XXI, figs 75–77, text fig. 67; <xref ref-type="bibr" rid="B6">Choe and Lee 1994</xref>: 362, fig. 2; <xref ref-type="bibr" rid="B18">Nakano 2018</xref>: 275; <xref ref-type="bibr" rid="B13">Korshunova et al. 2020</xref>: 36–39, figs 11, 12.</comment></tp:nomenclature-citation></tp:nomenclature-citation-list></tp:nomenclature><tp:treatment-sec sec-type="material" id="SECID0E2UAG"><title>Material examined.</title><p>Two individuals, vouchers: NIBRIV0000865973 and NIBRIV0000865974; South Korea, Gangwon-do, Goseong-gun, Jugwang-myeon, Munamjin-ri; <named-content xmlns:xlink="http://www.w3.org/1999/xlink" content-type="dwc:verbatimCoordinates" xlink:type="simple"><named-content content-type="geo-json" specific-use="{&#34;type&#34;:&#34;Point&#34;,&#34;coordinates&#34;:[128.566958,38.304097]}" id="NCID0EEVAG" xlink:type="simple">38°18'14.75"N, 128°34'1.05"E</named-content></named-content>; collected on 02 June 2013 and 20 July 2019 (<abbrev xmlns:xlink="http://www.w3.org/1999/xlink" xlink:title="cytochrome c subunit 1" id="ABBRID0EJVAG" xlink:type="simple">COI</abbrev> GenBank numbers: <ext-link xmlns:xlink="http://www.w3.org/1999/xlink" ext-link-type="gen" xlink:href="MT420432" xlink:type="simple">MT420432</ext-link> and <ext-link xmlns:xlink="http://www.w3.org/1999/xlink" ext-link-type="gen" xlink:href="MT420433" xlink:type="simple">MT420433</ext-link>). One individual, voucher NIBRIV0000865975; South Korea, Gyeongsangbuk-do, Uljin-gun, Uljin-eup, Yeonji-ri; <named-content xmlns:xlink="http://www.w3.org/1999/xlink" content-type="dwc:verbatimCoordinates" xlink:type="simple"><named-content content-type="geo-json" specific-use="{&#34;type&#34;:&#34;Point&#34;,&#34;coordinates&#34;:[129.433858,37.000164]}" id="NCID0E1VAG" xlink:type="simple">37°00'0.59"N, 129°26'1.89"E</named-content></named-content>; collected on 25 August 2011 (<abbrev xmlns:xlink="http://www.w3.org/1999/xlink" xlink:title="cytochrome c subunit 1" id="ABBRID0E6VAG" xlink:type="simple">COI</abbrev> GenBank number: <ext-link xmlns:xlink="http://www.w3.org/1999/xlink" ext-link-type="gen" xlink:href="MT420434" xlink:type="simple">MT420434</ext-link>).</p></tp:treatment-sec><tp:treatment-sec sec-type="description" id="SECID0EIWAG"><title>Description.</title><p>Size up to 55 mm long. Live specimens commonly opaque white with a yellowish ground color and several dark brownish patches present on the dorsum (Fig. <xref ref-type="fig" rid="F3">3A</xref>). Rhinophores yellowish like the ground color with bright yellow tips. Rhinophoral sheath bears small tubercles and yellow dots. Six multipinnate, translucent white gills with yellow tips. Yellow dots present irregularly on the dorsum, but often concentrated near the mantle margin. Continuous yellow band present on mantel edge. Oral tentacles short and triangular. Foot broad, anteriorly thickened to form a double edge. Radula formula: 88 × 71.1.71. Rachidian tooth elongate and bears 2–4 distinct lobe-like cusps (Fig. <xref ref-type="fig" rid="F3">3B</xref>). Innermost lateral tooth hamate with a relatively narrow base and short, strong cusp; three or four inner denticles and 4–6 outer denticles (Fig. <xref ref-type="fig" rid="F3">3B</xref>). Middle lateral teeth hook-shaped, no inner denticle and 3–5 outer denticles (Fig. <xref ref-type="fig" rid="F3">3C</xref>). Outer lateral teeth bear up to six denticles (Fig. <xref ref-type="fig" rid="F3">3D</xref>). Reproductive system triaulic (Fig. <xref ref-type="fig" rid="F4">4C</xref>). Ampulla is moderate and convoluted. Prostate long and narrow. Vas deferens long, narrow, convoluted. Penial spines absent. Vagina relatively short, narrow and connects with bursa copulatrix. Bursa copulatrix almost rectangular in shape, ca. 5 × larger than receptaculum seminis. Uterine duct short and narrow.</p><fig id="F3" position="float" orientation="portrait"><object-id xmlns:xlink="http://www.w3.org/1999/xlink" content-type="doi" xlink:type="simple">10.3897/zookeys.996.54602.figure3</object-id><object-id xmlns:xlink="http://www.w3.org/1999/xlink" content-type="arpha" xlink:type="simple">85AF9BFB-37E7-50DD-B3C1-FC7EC1B0A4A4</object-id><label>Figure 3.</label><caption><p><italic><tp:taxon-name><tp:taxon-name-part taxon-name-part-type="genus" reg="Cadlina">Cadlina</tp:taxon-name-part> <tp:taxon-name-part taxon-name-part-type="species" reg="japonica">japonica</tp:taxon-name-part></tp:taxon-name></italic><bold>A</bold> body; Radula <bold>B</bold> rachidian teeth <bold>C</bold> central and lateral region <bold>D</bold> outer lateral region. Scale bars: 1 cm (<bold>A</bold>); 20 μm (<bold>B</bold>); 100 μm (<bold>C</bold>); 50 μm (<bold>D</bold>).</p></caption><graphic xmlns:xlink="http://www.w3.org/1999/xlink" xlink:href="zookeys-996-001-g003.jpg" position="float" orientation="portrait" xlink:type="simple" id="oo_478660.jpg"><uri content-type="original_file" xlink:type="simple">https://binary.pensoft.net/fig/478660</uri></graphic></fig></tp:treatment-sec><tp:treatment-sec sec-type="remarks" id="SECID0EOYAG"><title>Remarks.</title><p><italic><tp:taxon-name><tp:taxon-name-part taxon-name-part-type="genus" reg="Cadlina">Cadlina</tp:taxon-name-part> <tp:taxon-name-part taxon-name-part-type="species" reg="japonica">japonica</tp:taxon-name-part></tp:taxon-name></italic> was first described by <xref ref-type="bibr" rid="B1">Baba (1937)</xref>. Recently, this species was thoroughly reviewed by <xref ref-type="bibr" rid="B13">Korshunova et al. (2020)</xref>. Morphologically, the <italic><tp:taxon-name><tp:taxon-name-part taxon-name-part-type="genus" reg="Cadlina">C.</tp:taxon-name-part> <tp:taxon-name-part taxon-name-part-type="species" reg="japonica">japonica</tp:taxon-name-part></tp:taxon-name></italic> specimens collected in this study are consistent with <italic><tp:taxon-name><tp:taxon-name-part taxon-name-part-type="genus" reg="Cadlina">C.</tp:taxon-name-part> <tp:taxon-name-part taxon-name-part-type="species" reg="japonica">japonica</tp:taxon-name-part></tp:taxon-name></italic> described in previous studies (<xref ref-type="bibr" rid="B1">Baba 1937</xref>; <xref ref-type="bibr" rid="B6">Choe and Lee 1994</xref>; <xref ref-type="bibr" rid="B13">Korshunova et al. 2020</xref>). <italic><tp:taxon-name><tp:taxon-name-part taxon-name-part-type="genus" reg="Cadlina">Cadlina</tp:taxon-name-part> <tp:taxon-name-part taxon-name-part-type="species" reg="japonica">japonica</tp:taxon-name-part></tp:taxon-name></italic> is completely distinguishable from other species of the genus by several characteristics. Irregular brownish patches are present on the mantle, but these patches are absent on several small individuals. Its rachidian tooth is elongate and its first lateral tooth is hamate. In addition, compared to other <italic><tp:taxon-name><tp:taxon-name-part taxon-name-part-type="genus" reg="Cadlina">Cadlina</tp:taxon-name-part></tp:taxon-name></italic> species in the region, <italic><tp:taxon-name><tp:taxon-name-part taxon-name-part-type="genus" reg="Cadlina">C.</tp:taxon-name-part> <tp:taxon-name-part taxon-name-part-type="species" reg="japonica">japonica</tp:taxon-name-part></tp:taxon-name></italic> is large, with the sample in this study measuring up to 55 mm. The maximum intraspecific distances in <italic><tp:taxon-name><tp:taxon-name-part taxon-name-part-type="genus" reg="Cadlina">C.</tp:taxon-name-part> <tp:taxon-name-part taxon-name-part-type="species" reg="japonica">japonica</tp:taxon-name-part></tp:taxon-name></italic> are 0.78% for the <abbrev xmlns:xlink="http://www.w3.org/1999/xlink" xlink:title="cytochrome c subunit 1" id="ABBRID0ER2AG" xlink:type="simple">COI</abbrev> marker and 0.23% for the <abbrev xmlns:xlink="http://www.w3.org/1999/xlink" xlink:title="16S ribosomal RNA" id="ABBRID0EV2AG" xlink:type="simple">16S rRNA</abbrev> marker (Suppl. material <xref ref-type="supplementary-material" rid="S1">1</xref>: Table S3). The lowest <abbrev xmlns:xlink="http://www.w3.org/1999/xlink" xlink:title="cytochrome c subunit 1" id="ABBRID0EB3AG" xlink:type="simple">COI</abbrev> interspecific distance of 7.97% is found between <italic><tp:taxon-name><tp:taxon-name-part taxon-name-part-type="genus" reg="Cadlina">C.</tp:taxon-name-part> <tp:taxon-name-part taxon-name-part-type="species" reg="japonica">japonica</tp:taxon-name-part></tp:taxon-name></italic> and <italic><tp:taxon-name><tp:taxon-name-part taxon-name-part-type="genus" reg="Cadlina">C.</tp:taxon-name-part> <tp:taxon-name-part taxon-name-part-type="species" reg="jannanicholsae">jannanicholsae</tp:taxon-name-part></tp:taxon-name></italic><xref ref-type="bibr" rid="B13">Korshunova et al., 2020</xref>. The lowest <abbrev xmlns:xlink="http://www.w3.org/1999/xlink" xlink:title="16S ribosomal RNA" id="ABBRID0E63AG" xlink:type="simple">16S rRNA</abbrev> interspecific distance of 1.87% is found between <italic><tp:taxon-name><tp:taxon-name-part taxon-name-part-type="genus" reg="Cadlina">C.</tp:taxon-name-part> <tp:taxon-name-part taxon-name-part-type="species" reg="japonica">japonica</tp:taxon-name-part></tp:taxon-name></italic> and <italic><tp:taxon-name><tp:taxon-name-part taxon-name-part-type="genus" reg="Cadlina">C.</tp:taxon-name-part> <tp:taxon-name-part taxon-name-part-type="species" reg="klasmalmbergi">klasmalmbergi</tp:taxon-name-part></tp:taxon-name></italic>.</p><fig id="F4" position="float" orientation="portrait"><object-id xmlns:xlink="http://www.w3.org/1999/xlink" content-type="doi" xlink:type="simple">10.3897/zookeys.996.54602.figure4</object-id><object-id xmlns:xlink="http://www.w3.org/1999/xlink" content-type="arpha" xlink:type="simple">0892DF86-BF55-5C5C-8B81-D6BAD821877A</object-id><label>Figure 4.</label><caption><p>Reproductive systems of <italic><tp:taxon-name><tp:taxon-name-part taxon-name-part-type="genus" reg="Cadlina">Cadlina</tp:taxon-name-part></tp:taxon-name></italic> species <bold>A</bold><italic><tp:taxon-name><tp:taxon-name-part taxon-name-part-type="genus" reg="Cadlina">Cadlina</tp:taxon-name-part> <tp:taxon-name-part taxon-name-part-type="species" reg="koreana">koreana</tp:taxon-name-part></tp:taxon-name></italic> sp. nov. <bold>B</bold><italic><tp:taxon-name><tp:taxon-name-part taxon-name-part-type="genus" reg="Cadlina">Cadlina</tp:taxon-name-part> <tp:taxon-name-part taxon-name-part-type="species" reg="umiushi">umiushi</tp:taxon-name-part></tp:taxon-name></italic><bold>C</bold><italic><tp:taxon-name><tp:taxon-name-part taxon-name-part-type="genus" reg="Cadlina">Cadlina</tp:taxon-name-part> <tp:taxon-name-part taxon-name-part-type="species" reg="japonica">japonica</tp:taxon-name-part></tp:taxon-name></italic>. Abbreviations: a, ampulla; bc, bursa copulatrix; fgm, female gland mass; rs, receptaculum seminis; pr, prostate; sv, seminal vesicle; ud, uterine duct; v, vaginal duct; vd, vas deferens. Scale bars: 0.5 mm (<bold>A, B</bold>); 2 mm (<bold>C</bold>).</p></caption><graphic xmlns:xlink="http://www.w3.org/1999/xlink" xlink:href="zookeys-996-001-g004.jpg" position="float" orientation="portrait" xlink:type="simple" id="oo_478661.jpg"><uri content-type="original_file" xlink:type="simple">https://binary.pensoft.net/fig/478661</uri></graphic></fig></tp:treatment-sec><tp:treatment-sec sec-type="distribution" id="SECID0EY6AG"><title>Distribution.</title><p>Southern Hokkaido to southern Honshu (Japan) and East Sea, South Korea (Sea of Japan).</p></tp:treatment-sec><tp:treatment-sec><!--Section generated to contain objects referenced in tp:taxon-treatment.--><supplementary-material xmlns:xlink="http://www.w3.org/1999/xlink" id="S1" position="float" orientation="portrait" xlink:type="simple"><object-id content-type="doi" xlink:type="simple">10.3897/zookeys.996.54602.suppl1</object-id><object-id content-type="arpha" xlink:type="simple">9AB7E58B-B367-5149-8CBC-D30F0072FC34</object-id><label>Supplementary material 1</label><caption><p>Tables S1–S3</p></caption><statement content-type="dataType"><label>Data type</label><p>molecular data</p></statement><statement content-type="notes"><label>Explanation note</label><p><bold>Table S1.</bold> Collection information and Genbank accession numbers of samples. <bold>Table S2.</bold> Sequences obtained from GenBank used in the present study. <bold>Table S3.</bold> Intraspecific and interspecific distances (%) of <italic><tp:taxon-name><tp:taxon-name-part taxon-name-part-type="genus" reg="Cadlina">Cadlina</tp:taxon-name-part></tp:taxon-name></italic> species based on <abbrev xlink:title="cytochrome c subunit 1" id="ABBRID0EAFBI" xlink:type="simple">COI</abbrev> and <abbrev xlink:title="16S ribosomal RNA" id="ABBRID0EEFBI" xlink:type="simple">16S rRNA</abbrev> sequences. Species with multiple sequences available for each marker were targeted for analysis. <bold>Table S4.</bold><abbrev xlink:title="Automatic Barcode Gap Discovery" id="ABBRID0EPFBI" xlink:type="simple">ABGD</abbrev> analysis for <abbrev xlink:title="cytochrome c subunit 1" id="ABBRID0ETFBI" xlink:type="simple">COI</abbrev> sequences of <italic><tp:taxon-name><tp:taxon-name-part taxon-name-part-type="genus" reg="Cadlina">Cadlina</tp:taxon-name-part></tp:taxon-name></italic> species. <bold>Table S5.</bold><abbrev xlink:title="Automatic Barcode Gap Discovery" id="ABBRID0EFGBI" xlink:type="simple">ABGD</abbrev> analysis for <abbrev xlink:title="16S ribosomal RNA" id="ABBRID0EJGBI" xlink:type="simple">16S rRNA</abbrev> sequences of <italic><tp:taxon-name><tp:taxon-name-part taxon-name-part-type="genus" reg="Cadlina">Cadlina</tp:taxon-name-part></tp:taxon-name></italic> species.</p></statement><media xlink:href="zookeys-996-001-s001.docx" mimetype="application" mime-subtype="vnd.openxmlformats-officedocument.wordprocessingml.document" position="float" orientation="portrait" xlink:type="simple" id="oo_478663.docx"><uri content-type="original_file" xlink:type="simple">https://binary.pensoft.net/file/478663</uri></media><permissions><license xlink:type="simple"><license-p>This dataset is made available under the Open Database License (http://opendatacommons.org/licenses/odbl/1.0/). The Open Database License (ODbL) is a license agreement intended to allow users to freely share, modify, and use this Dataset while maintaining this same freedom for others, provided that the original source and author(s) are credited.</license-p></license></permissions><attrib specific-use="authors">Thinh Dinh Do, Dae-Wui Jung, Hyun-Jong Kil, Chang-Bae Kim</attrib></supplementary-material></tp:treatment-sec><ref-list><ref id="B2"><mixed-citation xmlns:xlink="http://www.w3.org/1999/xlink" xlink:type="simple"><person-group><name name-style="western"><surname>Baba</surname><given-names>K</given-names></name></person-group> (<year>1949</year>) <source><tp:taxon-name><tp:taxon-name-part taxon-name-part-type="subclass">Opisthobranchia</tp:taxon-name-part></tp:taxon-name> of Sagami Bay Collected by His Majesty the Emperor of Japan.</source><publisher-name>Iwanami Shoten</publisher-name>, <publisher-loc>Tokyo</publisher-loc>, <size units="page">207 pp</size>.</mixed-citation></ref><ref id="B6"><mixed-citation xmlns:xlink="http://www.w3.org/1999/xlink" xlink:type="simple"><person-group><name name-style="western"><surname>Choe</surname><given-names>BL</given-names></name><name name-style="western"><surname>Lee</surname><given-names>JR</given-names></name></person-group> (<year>1994</year>) <article-title>Opisthobranchs (<tp:taxon-name><tp:taxon-name-part taxon-name-part-type="phylum">Mollusca</tp:taxon-name-part></tp:taxon-name>: <tp:taxon-name><tp:taxon-name-part taxon-name-part-type="class">Gastropoda</tp:taxon-name-part></tp:taxon-name>) from Ullung and Dog-do Islands, Korea.</article-title><source>Korean Journal of Zoology</source><volume>37</volume>: <fpage>352</fpage>–<lpage>376</lpage>.</mixed-citation></ref><ref id="B18"><mixed-citation xmlns:xlink="http://www.w3.org/1999/xlink" xlink:type="simple"><person-group><name name-style="western"><surname>Nakano</surname><given-names>R</given-names></name></person-group> (<year>2018</year>) <source>Field Guide to Sea Slugs and Nudibranchs of Japan. Bun-ichi Co.</source><publisher-name>Ltd.</publisher-name>, <publisher-loc>Tokyo</publisher-loc>, <size units="page">544 pp</size>.</mixed-citation></ref><ref id="B13"><mixed-citation xmlns:xlink="http://www.w3.org/1999/xlink" xlink:type="simple"><person-group><name name-style="western"><surname>Korshunova</surname><given-names>TA</given-names></name><name name-style="western"><surname>Fletcher</surname><given-names>K</given-names></name><name name-style="western"><surname>Picton</surname><given-names>B</given-names></name><name name-style="western"><surname>Lundin</surname><given-names>K</given-names></name><name name-style="western"><surname>Kashio</surname><given-names>S</given-names></name><name name-style="western"><surname>Sanamyan</surname><given-names>N</given-names></name><name name-style="western"><surname>Sanamyan</surname><given-names>K</given-names></name><name name-style="western"><surname>Padula</surname><given-names>V</given-names></name><name name-style="western"><surname>Schrödl</surname><given-names>M</given-names></name><name name-style="western"><surname>Martynov</surname><given-names>A</given-names></name></person-group> (<year>2020</year>) <article-title>The Emperor’s <italic><tp:taxon-name><tp:taxon-name-part taxon-name-part-type="genus">Cadlina</tp:taxon-name-part></tp:taxon-name></italic>, hidden diversity and gill cavity evolution: new insights for the taxonomy and phylogeny of dorid nudibranchs (<tp:taxon-name><tp:taxon-name-part taxon-name-part-type="phylum">Mollusca</tp:taxon-name-part></tp:taxon-name>: <tp:taxon-name><tp:taxon-name-part taxon-name-part-type="class">Gastropoda</tp:taxon-name-part></tp:taxon-name>).</article-title><source>Zoological Journal of the Linnean Society</source><volume>20</volume>: <fpage>1</fpage>–<lpage>66</lpage>. <ext-link xlink:type="simple" ext-link-type="doi" xlink:href="10.1093/zoolinnean/zlz126">https://doi.org/10.1093/zoolinnean/zlz126</ext-link></mixed-citation></ref><ref id="B1"><mixed-citation xmlns:xlink="http://www.w3.org/1999/xlink" xlink:type="simple"><person-group><name name-style="western"><surname>Baba</surname><given-names>K</given-names></name></person-group> (<year>1937</year>) <article-title>Two new species of the nudibranchiate genus <italic><tp:taxon-name><tp:taxon-name-part taxon-name-part-type="genus">Cadlina</tp:taxon-name-part></tp:taxon-name></italic> from Sagami Bay, Japan.</article-title><source>Venus, Japanese Journal of Malacology</source><volume>7</volume>: <fpage>75</fpage>–<lpage>80</lpage>.</mixed-citation></ref></ref-list></tp:taxon-treatment>
